# Supplementary material for: A Non-Sacrificial 3D Printing Process for Fabricating Integrated Micro/Mesoscale Molds
Source: Micromachines (Basel). 2023 Jun 30;14(7):1363. doi: 10.3390/mi14071363 (PMC10385488; doi:10.3390/mi14071363)
Supplement: Supplementary file 1 [file micromachines-14-01363-s001.zip]

Archive with 1 entries (1 files):
- micromachines-2454569-supplementary.pdf
